# Supplementary material for: Predicted Functional Implications of Phosphorylation of Regulator of G Protein Signaling Protein in Plants
Source: Front Plant Sci. 2017 Aug 25;8:1456. doi: 10.3389/fpls.2017.01456 (PMC5575782; doi:10.3389/fpls.2017.01456)
Supplement: TABLE S1 — Comprehensive table of PTMs found in clusters around plant phosphosite MAPs. [file Table_1.XLSX]

## Sheet: Supp. Table 1
Associated Plant Phosphorylation Site	PTM_Type	UID-NP of PTM sites within the Cluster
GlyMaxRGS-269	Phosphorylation	P49795-65
GlyMaxRGS-269	Phosphorylation	Q9DC04-591
GlyMaxRGS-269	Phosphorylation	GlyMaxRGS-267
GlyMaxRGS-269	Phosphorylation	O43665-16
GlyMaxRGS-269	Phosphorylation	GlyMaxRGS-269
GlyMaxRGS-269	Phosphorylation	Q9DC04-595
GlyMaxRGS-267	Phosphorylation	O43665-13
GlyMaxRGS-267	Methylation	O14924-524
GlyMaxRGS-267	Phosphorylation	P41220-46
GlyMaxRGS-267	Phosphorylation	P49795-65
GlyMaxRGS-267	Phosphorylation	Q9DC04-591
GlyMaxRGS-267	Phosphorylation	GlyMaxRGS-267
GlyMaxRGS-267	Phosphorylation	O43665-16
GlyMaxRGS-277	Phosphorylation	GlyMaxRGS-277
GlyMaxRGS-277	Phosphorylation	O43665-19
GlyMaxRGS-277	Phosphorylation	Q8CGE9-641
GlyMaxRGS-277	Phosphorylation	Q9DC04-720
GlyMaxRGS-277	Phosphorylation	O43665-20
AtRGS-339	Acetylation	P41220-123
AtRGS-339	Phosphorylation	Q0R4E4-103
AtRGS-339	Phosphorylation	AtRGS_v2-339
AtRGS-339	Acetylation	P49796-1117
AtRGS-365	Phosphorylation	AtRGS_v2-365
AtRGS-365	Ubiquitination	O54829-402
AtRGS-375	Phosphorylation	P49803-408
AtRGS-375	Ubiquitination	Q8BXT1-133
AtRGS-375	Phosphorylation	AtRGS_v2-375
AtRGS-375	Methylation	O54828-378
AtRGS-375	Ubiquitination	O54829-412
AtRGS-375	Methylation	Q08116-164
AtRGS-379	Phosphorylation	AtRGS_v2-379
AtRGS-379	Methylation	O54828-382
GlyMaxRGS-405	Ubiquitination	O14921-142
GlyMaxRGS-405	Ubiquitination	O43566-176
GlyMaxRGS-405	Ubiquitination	O43665-140
GlyMaxRGS-405	Phosphorylation	P49795-199
GlyMaxRGS-405	Phosphorylation	GlyMaxRGS-405
GlyMaxRGS-405	Phosphorylation	P49795-201
AtRGS-417	Acetylation	O75916-419
AtRGS-417	Phosphorylation	AtRGS_v2-417
GlyMaxRGS-428	Phosphorylation	Q8NE09-1213
GlyMaxRGS-428	Phosphorylation	GlyMaxRGS-428
GlyMaxRGS-428	Phosphorylation	AtRGS_v2-428
AtRGS-428	Phosphorylation	GlyMaxRGS-428
AtRGS-428	Phosphorylation	AtRGS_v2-428
AtRGS-428	Phosphorylation	P49796-1195
AtRGS-428	Phosphorylation	Q9DC04-963
GlyMaxRGS-437	Ubiquitination	O43665-165
GlyMaxRGS-437	Phosphorylation	P49795-211
GlyMaxRGS-437	Phosphorylation	O43566-490
GlyMaxRGS-437	Phosphorylation	P49795-213
GlyMaxRGS-437	Phosphorylation	Q08116-207
GlyMaxRGS-437	Phosphorylation	GlyMaxRGS-437
GlyMaxRGS-437	Phosphorylation	O43665-168
GlyMaxRGS-437	Phosphorylation	O54829-464
GlyMaxRGS-437	Phosphorylation	P49795-214
GlyMaxRGS-437	Phosphorylation	Q99PG4-216
GlyMaxRGS-437	Phosphorylation	Q9NS28-216
GlyMaxRGS-437	Phosphorylation	AtRGS_v2-436
GlyMaxRGS-437	Phosphorylation	P49795-215
AtRGS-436	Phosphorylation	O43566-490
AtRGS-436	Phosphorylation	P49795-213
AtRGS-436	Phosphorylation	Q08116-207
AtRGS-436	Phosphorylation	GlyMaxRGS-437
AtRGS-436	Phosphorylation	O43665-168
AtRGS-436	Phosphorylation	O54829-464
AtRGS-436	Phosphorylation	P49795-214
AtRGS-436	Phosphorylation	Q99PG4-216
AtRGS-436	Phosphorylation	Q9NS28-216
AtRGS-436	Phosphorylation	AtRGS_v2-436
AtRGS-436	Phosphorylation	P49795-215
AtRGS-436	Phosphorylation	Q99PG4-218
AtRGS-436	Phosphorylation	Q9NS28-218
AtRGS-453	Phosphorylation	AtRGS_v2-453
AtRGS-453	Phosphorylation	Q8NE09-1242

## Sheet: Supp. Table 2
	Plant Sub-Alignment			PTM Sub-Alignment
	MAP Statistics			MAP Statistics															MAP Cluster Statistics (+/-2 Alignment Positions)
Plant RGS Phosphosite	Aligned Position (Plant SA)	Conserved Residue (Plant SA)	Phosphorylation Residue Conservation (Plant SA)	Aligned Position/MAP ID (PTM SA)	Conserved Residue (PTM SA)	% Conserved Residue (gaps ignored) (PTM SA)	Phosphorylation Residue Conservation (PTM SA)	PTM Count (PTM SA)	PTM Count (Non-Plant)	PTM Count (AtRGS1)	PTM Count (GmRGS2)	Non-Plant_PTM=1, AtRGS1_PTM=2,GmRGS2_PTM=3,Non-Plant+GmRGS2_PTM=4,Non-Plant+AtRGS1_PTM=5	Acetylation	Methylation	Phosphorylation	Ubiquitination	MAP Harbors PTM with Known Bio-Function?	PTM site with known function in this MAP (UID-NP)	Neighbor Count (+/-2)	Acetylation	Methylation	Phosphorylation (including plant)	Ubiquitination	Cluster PTM Count	Neighboring MAPs with Known Function (+/- 2)	Neighboring PTM site with known function (+/-2) (UID-NP)
GmRGS2-267	436	T	0.820513	921	S	0.219512	0.463415	3	2	0	1	4	0	0	2	0			4	0	1	6	0	8	1	P41220-46
GmRGS2-269	440	G	0.230769	923	W	0.219512	0.195122	1	0	0	1	3	0	0	1	0			3	0	0	5	0	6	0
GmRGS2-277	448	S	0.897436	1052	E	0.190476	0.214286	1	0	0	1	3	0	0	1	0			2	0	0	5	0	5	0
AtRGS1-339	509	P	0.394737	1247	K	0.2	0.177778	1	0	1	0	2	0	0	1	0			3	2	0	2	0	4	1	Q0R4E4-103
AtRGS1-365	536	S	1	1310	D	0.866667	0.0444444	1	0	1	0	2	0	0	1	0			1	0	0	1	1	2	0
AtRGS1-375	546	T	1	1323	N	0.466667	0.133333	1	0	1	0	2	0	0	1	0			3	0	2	2	2	6	0
AtRGS1-379	550	A	0.25641	1328	P	0.711111	0.0666667	1	0	1	0	2	0	0	1	0			1	0	1	1	0	2	0
GmRGS2-405	577	S	1	1355	S	0.955556	0.955556	2	1	0	1	4	0	0	1	0			2	0	0	3	3	6	0
AtRGS1-417	588	S	0.378378	1366	K	0.166667	0.133333	1	0	1	0	2	0	0	1	0			1	1	0	1	0	2	0
GmRGS2-428	648	T	0.447368	1717	K	0.333333	0.111111	1	0	0	1	3	0	0	1	0			2	0	0	2	0	3	0
AtRGS1-428	652	N	0.102564	1719	S	0.208333	0.25	1	0	1	0	2	0	0	1	0			2	0	0	3	0	4	0
GmRGS2-437	706	S	0.948718	1726	S	0.285714	0.452381	2	1	0	1	4	0	0	1	0			4	0	0	11	1	12	1	Q9NS28-218
AtRGS1-436	855	S	0.666667	1727	S	0.357143	0.380952	6	5	1	0	5	0	0	5	0	YES	Q9NS28-216, O43665-168	4	0	0	12	0	12	1	Q9NS28-218
AtRGS1-453	975	S	0.676471	1744	L	0.411765	0.176471	1	0	1	0	2	0	0	1	0			1	0	0	2	0	2	0

## Sheet: Supp. Table 3
Family - Alignment Position (MAP ID)	Aligned Position (PTM SA)	AtRGS-NP	Rank Order	Cluster PTM Count	PTM Count	PTM Residue Conservation	Neighbor Count (+/-2) 2	Neighbor Known Count (+/- 2)	RGS Domain PPI with AtGpa1 (based on homology model)	Integration Score	Relative IS	IS-Group (For Color Coding)	Conserved Residue (PTM SA)	NonPlant PTM	AtRGS PTM	GlyMax PTM	mammalPTM=1, AtRGS=2,GmRGS=3,Mam+Gm=4,Mam+AtRGS=5	Known Functional	UID-NP (KnownFxn or PlantRGS PhosphoSite)	Acetylation	Methylation	Palmitoylation	Phosphorylation	Ubiquitination
IPR016137-1348	1348	399	1	4	2	0.933333	1	1	1	44.8	1	5	S	2	0	0	1	1	O15539-166	0	0	0	2	0
IPR016137-1258	1258	350	2	8	7	0.577778	1	0	0	32.3556	0.722222	5	Y	7	0	0	1	0		0	0	0	7	0
IPR016137-1183	1183	295	3	6	5	0.755556	1	0	0	22.6667	0.505952	5	S	5	0	0	1	0		1	0	0	4	0
IPR016137-1057	1057	285	4	8	4	0.690476	3	0	0	22.0952	0.493197	5	S	4	0	0	1	1	Q0R4E4-52	0	0	0	4	0
IPR016137-1358	1358	409	5	5	4	0.844444	1	0	0	16.8889	0.376984	5	Y	4	0	0	1	0		0	0	0	4	0
IPR016137-1349	1349	400	6	4	2	0.844444	1	1	0	13.5111	0.301587	5	Y	2	0	0	1	1	O15492-168	0	0	0	2	0
IPR016137-1355	1355	406	7	6	2	0.955556	2	0	0	11.4667	0.255952	5	S	1	0	1	4	0	GlyMaxRGS-405	0	0	0	1	0
IPR016137-1058	1058	286	8	9	2	0.285714	3	1	0	10.2857	0.229592	5	Q	2	0	0	1	0		0	0	0	1	1
IPR016137-1305	1305	360	9	3	2	0.755556	1	1	0	9.06667	0.202381	4	K	2	0	0	1	0		1	0	0	1	0
IPR016137-1225	1225	328	10	3	3	0.8	0	0	0	7.2	0.160714	4	C	3	0	0	1	0		0	0	3	0	0
IPR016137-1354	1354	405	11	5	3	0.466667	1	0	0	7	0.15625	4	K	3	0	0	1	0		0	0	0	0	3
IPR016137-1253	1253	345	12	3	2	0.577778	1	1	0	6.93333	0.154762	4	K	2	0	0	1	0		1	0	0	0	1
IPR016137-1342	1342	393	13	4	3	0.444444	1	0	0	5.33333	0.119048	4	N	3	0	0	1	0		1	0	0	3	0
IPR016137-1317	1317	372	14	3	3	0.577778	0	0	0	5.2	0.116071	4	T	3	0	0	1	0		0	0	0	3	0
IPR016137-1190	1190	302	15	6	3	0.222222	3	0	0	4	0.0892857	4	D	3	0	0	1	1	O14921-41	0	0	0	3	0
IPR016137-1191	1191	303	16	6	1	0.288889	3	1	0	3.46667	0.077381	3	P	1	0	0	1	0		1	0	0	0	0
IPR016137-1056	1056	284	17	9	1	0.190476	4	1	0	3.42857	0.0765306	3	P	1	0	0	1	0		0	0	0	1	0
IPR016137-1325	1325	377	18	4	3	0.244444	1	0	0	2.93333	0.0654762	3	Q	3	0	0	1	0		0	2	0	0	1
IPR016137-1192	1192	304	19	5	1	0.222222	2	1	0	2.22222	0.0496032	3	V	1	0	0	1	0		0	0	0	1	0
IPR016137-1249	1249	341	20	3	1	0.333333	2	1	0	2	0.0446429	3	K	1	0	0	1	0		1	0	0	0	0
IPR016137-1341	1341	392	21	4	1	0.477273	1	0	0	1.90909	0.0426136	3	Y	1	0	0	1	0		0	0	0	1	0
IPR016137-1206	1206	314	22	3	1	0.488889	2	0	0	1.46667	0.0327381	3	K	1	0	0	1	0		0	0	0	0	1
IPR016137-1240	1240	332	23	2	1	0.733333	1	0	0	1.46667	0.0327381	3	K	1	0	0	1	0		1	0	0	0	0
IPR016137-1055	1055	283	24	10	1	0.0714286	4	1	0	1.42857	0.0318878	3	R	1	0	0	1	0		0	0	0	0	1
IPR016137-1247	1247	339	25	4	1	0.177778	3	1	0	1.42222	0.031746	3	K	0	1	0	2	0	AtRGS_v2-339	0	0	0	1	0
IPR016137-1207	1207	315	26	2	1	0.666667	1	0	0	1.33333	0.0297619	3	T	1	0	0	1	0		0	0	0	1	0
IPR016137-1189	1189	301	27	5	1	0.133333	2	1	0	1.33333	0.0297619	3	Q	1	0	0	1	0		0	0	0	1	0
IPR016137-1256	1256	348	28	8	1	0.155556	1	0	0	1.24444	0.0277778	3	E	1	0	0	1	0		1	0	0	0	0
IPR016137-1241	1241	333	29	2	1	0.622222	1	0	0	1.24444	0.0277778	3	K	1	0	0	1	0		1	0	0	0	0
IPR016137-1245	1245	337	30	3	1	0.2	2	1	0	1.2	0.0267857	3	K	1	0	0	1	0		1	0	0	0	0
IPR016137-1246	1246	338	31	3	1	0.311111	2	0	0	0.933333	0.0208333	2	D	1	0	0	1	1	Q0R4E4-103	0	0	0	1	0
IPR016137-1357	1357	408	32	7	1	0.133333	2	0	0	0.933333	0.0208333	2	L	1	0	0	1	0		0	0	0	1	0
IPR016137-1322	1322	374	33	3	1	0.266667	2	0	0	0.8	0.0178571	2	K	1	0	0	1	0		0	0	0	0	1
IPR016137-1323	1323	375	34	6	1	0.133333	3	0	0	0.8	0.0178571	2	N	0	1	0	2	0	AtRGS_v2-375	0	0	0	1	0
IPR016137-1303	1303	358	35	3	1	0.244444	1	0	0	0.733333	0.016369	2	A	1	0	0	1	1	P49795-151	0	0	0	1	0
IPR016137-1203	1203	311	36	4	2	0.0888889	2	0	0	0.711111	0.015873	2	A	2	0	0	1	0		0	0	0	0	2
IPR016137-1251	1251	343	37	4	1	0.177778	2	0	0	0.711111	0.015873	2	A	1	0	0	1	1	Q0R4E4-108	0	0	0	1	0
IPR016137-1321	1321	373	38	3	1	0.2	2	0	0	0.6	0.0133929	2	N	1	0	0	1	0		0	0	0	1	0
IPR016137-1185	1185	297	39	6	1	0.0888889	1	0	0	0.533333	0.0119048	2	D	1	0	0	1	0		0	0	0	1	0
IPR016137-1330	1330	381	40	2	1	0.244444	1	0	0	0.488889	0.0109127	2	P	1	0	0	1	0		0	1	0	0	0
IPR016137-1300	1300	355	41	1	1	0.355556	0	0	0	0.355556	0.00793651	2	S	1	0	0	1	0		0	0	0	1	0
IPR016137-1312	1312	367	42	2	1	0.177778	1	0	0	0.355556	0.00793651	2	Q	1	0	0	1	0		0	0	0	0	1
IPR016137-1261	1261	353	43	1	1	0.266667	0	0	0	0.266667	0.00595238	2	F	1	0	0	1	0		0	0	0	1	0
IPR016137-1310	1310	365	44	2	1	0.0444444	1	0	1	0.266667	0.00595238	2	D	0	1	0	2	0	AtRGS_v2-365	0	0	0	1	0
IPR016137-1364	1364	415	45	2	1	0.0857143	1	0	0	0.171429	0.00382653	2	A	1	0	0	1	0		1	0	0	0	0
IPR016137-1328	1328	379	46	2	1	0.0666667	1	0	0	0.133333	0.00297619	2	P	0	1	0	2	0	AtRGS_v2-379	0	0	0	1	0
IPR016137-1170	1170	290	47	1	1	0.0888889	0	0	0	0.0888889	0.00198413	1	K	1	0	0	1	0		0	0	0	1	0
IPR016137-1219	1219	327	48	1	1	0.0888889	0	0	0	0.0888889	0.00198413	1	A	1	0	0	1	0		0	0	0	1	0
IPR016137-1201	1201	309	49	4	1	0.0222222	2	0	0	0.0888889	0.00198413	1	F	1	0	0	1	0		0	0	0	1	0
IPR016137-1204	1204	312	50	4	1	0.0222222	2	0	0	0.0888889	0.00198413	1	F	1	0	0	1	0		0	0	0	1	0
IPR016137-1199	1199	307	51	2	1	0.0222222	1	0	0	0.0444444	0.000992064	1	A	1	0	0	1	0		0	0	0	0	1
